# Supplementary material for: Green Technique for Producing Carbon-Based Catalysts for Cellulose Hydrolysis
Source: Materials (Basel). 2025 Nov 5;18(21):5031. doi: 10.3390/ma18215031 (PMC12608686; doi:10.3390/ma18215031)
Supplement: Supplementary file 1 [file materials-18-05031-s001.zip]

Archive with 1 entries (1 files):
- materials-3953822-supplementary.pdf
